# Supplementary material for: Trends in Overall Survival in Lung Adenocarcinoma with EGFR Mutation, KRAS Mutation, or No Mutation
Source: Cancers (Basel). 2025 Apr 5;17(7):1237. doi: 10.3390/cancers17071237 (PMC11988053; doi:10.3390/cancers17071237)
Supplement: Supplementary file 1 [file cancers-17-01237-s001.zip]

Archive with 1 entries (1 files):
- cancers-3548924-supplementary.pdf
